# Supplementary material for: Dopamine Homeostasis Imbalance and Dopamine Receptors-Mediated AC/cAMP/PKA Pathway Activation are Involved in Aconitine-Induced Neurological Impairment in Zebrafish and SH-SY5Y Cells
Source: Front Pharmacol. 2022 Mar 18;13:837810. doi: 10.3389/fphar.2022.837810 (PMC8971779; doi:10.3389/fphar.2022.837810)
Supplement: Supplementary file 1 [file DataSheet3.zip]

Archive with 45 entries (43 files):
- Original date(Figure 7-2)/
- Original date(Figure 7-2)/Calcium ion/
- Original date(Figure 7-2)/Calcium ion/Aconitine-1.tif
- Original date(Figure 7-2)/Calcium ion/Aconitine-2.tif
- Original date(Figure 7-2)/Calcium ion/Aconitine-3.tif
- Original date(Figure 7-2)/Calcium ion/Aconitine-4.tif
- Original date(Figure 7-2)/Calcium ion/Aconitine-5.tif
- Original date(Figure 7-2)/Calcium ion/Aconitine-6.tif
- Original date(Figure 7-2)/Calcium ion/Control-1.tif
- Original date(Figure 7-2)/Calcium ion/Control-10.tif
- Original date(Figure 7-2)/Calcium ion/Control-11.tif
- Original date(Figure 7-2)/Calcium ion/Control-12.tif
- Original date(Figure 7-2)/Calcium ion/Control-2.tif
- Original date(Figure 7-2)/Calcium ion/Control-3.tif
- Original date(Figure 7-2)/Calcium ion/Control-4.tif
- Original date(Figure 7-2)/Calcium ion/Control-5.tif
- Original date(Figure 7-2)/Calcium ion/Control-6.tif
- Original date(Figure 7-2)/Calcium ion/Control-7.tif
- Original date(Figure 7-2)/Calcium ion/Control-8.tif
- Original date(Figure 7-2)/Calcium ion/Control-9.tif
- Original date(Figure 7-2)/Calcium ion/H89+Aconitine-1.tif
- Original date(Figure 7-2)/Calcium ion/H89+Aconitine-2.tif
- Original date(Figure 7-2)/Calcium ion/H89+Aconitine-3.tif
- Original date(Figure 7-2)/Calcium ion/H89+Aconitine-4.tif
- Original date(Figure 7-2)/Calcium ion/H89+Aconitine-5.tif
- Original date(Figure 7-2)/Calcium ion/H89+Aconitine-6.tif
- Original date(Figure 7-2)/Calcium ion/H89-1.tif
- Original date(Figure 7-2)/Calcium ion/H89-2.tif
- Original date(Figure 7-2)/Calcium ion/H89-4.tif
- Original date(Figure 7-2)/Calcium ion/H89-5.tif
- Original date(Figure 7-2)/Calcium ion/H89-6.tif
- Original date(Figure 7-2)/Calcium ion/H89-8.tif
- Original date(Figure 7-2)/Calcium ion/SCH23390+Sumanirole+Aconitine-(1).tif
- Original date(Figure 7-2)/Calcium ion/SCH23390+Sumanirole+Aconitine-(2).tif
- Original date(Figure 7-2)/Calcium ion/SCH23390+Sumanirole+Aconitine-(3).tif
- Original date(Figure 7-2)/Calcium ion/SCH23390+Sumanirole+Aconitine-(4).tif
- Original date(Figure 7-2)/Calcium ion/SCH23390+Sumanirole+Aconitine-(5).tif
- Original date(Figure 7-2)/Calcium ion/SCH23390+Sumanirole+Aconitine-(6).tif
- Original date(Figure 7-2)/Calcium ion/SCH23390+Sumanirole-(1).tif
- Original date(Figure 7-2)/Calcium ion/SCH23390+Sumanirole-(2).tif
- Original date(Figure 7-2)/Calcium ion/SCH23390+Sumanirole-(3).tif
- Original date(Figure 7-2)/Calcium ion/SCH23390+Sumanirole-(4).tif
- Original date(Figure 7-2)/Calcium ion/SCH23390+Sumanirole-(5).tif
- Original date(Figure 7-2)/Calcium ion/SCH23390+Sumanirole-(6).tif
- Original date(Figure 7-2)/Figure 7.xlsx
