# Supplementary material for: Dopamine Homeostasis Imbalance and Dopamine Receptors-Mediated AC/cAMP/PKA Pathway Activation are Involved in Aconitine-Induced Neurological Impairment in Zebrafish and SH-SY5Y Cells
Source: Front Pharmacol. 2022 Mar 18;13:837810. doi: 10.3389/fphar.2022.837810 (PMC8971779; doi:10.3389/fphar.2022.837810)
Supplement: Supplementary file 1 [file DataSheet3.zip › Original date(Figure 7-2)/Figure 7.xlsx]

## Sheet: calcium ion
	Control	SCH23390	Aconitine	SCH23390+Aconitine
	93.8268	86.9456	344.078	299.649
	131.832	74.0784	333.833	303.581
	74.3417	99.1984	352.592	396.091
				253.078
	Control	Sumanirole	Aconitine	Sumanirole+Aconitine
	99.6587	85.6959	302.348	191.85
	91.5881	73.1995	258.113	251.88
	108.753	94.1703	290.706	210.85
				202.16
	Control	SCH23390+Sumanirole	Aconitine	SCH23390+Sumanirole+Aconitine
	99.9999	88.8348	331.693	176.058
	100	93.245	319.23	189.03
	99.9998	92.4935	351.661	134.075
	99.9999	107.502	341.544	110.52
	100.012	95.355	362.1	200.67
	99.9999	101.262	272.609	154.537
	100.002	96.4487	329.806	160.815
	Control	H-89	Aconitine	H-89+Aconitine
	100	89.34	331.693	199.394
	100.04	103.561	319.23	149.505
	100.03	99.04	351.661	208.519
	99.987	101.597	341.544	198.779
	99.894	112.405	362.1	239.391
	100	90.13	272.609	279.986
