# Supplementary material for: Dopamine Homeostasis Imbalance and Dopamine Receptors-Mediated AC/cAMP/PKA Pathway Activation are Involved in Aconitine-Induced Neurological Impairment in Zebrafish and SH-SY5Y Cells
Source: Front Pharmacol. 2022 Mar 18;13:837810. doi: 10.3389/fphar.2022.837810 (PMC8971779; doi:10.3389/fphar.2022.837810)
Supplement: Supplementary file 3 [file DataSheet4.zip]

Archive with 34 entries (31 files):
- Original dataú¿Figure 8ú⌐/
- Original dataú¿Figure 8ú⌐/Figure 8.xls.xlsx
- Original dataú¿Figure 8ú⌐/SCH23390-WB/
- Original dataú¿Figure 8ú⌐/SCH23390-WB/ac-1-10s.tif
- Original dataú¿Figure 8ú⌐/SCH23390-WB/ac-1-2-3s.tif
- Original dataú¿Figure 8ú⌐/SCH23390-WB/ac-1-2.tif
- Original dataú¿Figure 8ú⌐/SCH23390-WB/ac-2-1-1.tif
- Original dataú¿Figure 8ú⌐/SCH23390-WB/ac-3-10s.tif
- Original dataú¿Figure 8ú⌐/SCH23390-WB/ac-3-17s.tif
- Original dataú¿Figure 8ú⌐/SCH23390-WB/ac-3s.tif
- Original dataú¿Figure 8ú⌐/SCH23390-WB/D1.tif
- Original dataú¿Figure 8ú⌐/SCH23390-WB/d1_5].tif
- Original dataú¿Figure 8ú⌐/SCH23390-WB/p-n-2-d1-2.tif
- Original dataú¿Figure 8ú⌐/SCH23390-WB/p-n-2-d1-3.tif
- Original dataú¿Figure 8ú⌐/SCH23390-WB/p-pka-1.tif
- Original dataú¿Figure 8ú⌐/SCH23390-WB/p-pka-2.tif
- Original dataú¿Figure 8ú⌐/SCH23390-WB/p-pka-4.tif
- Original dataú¿Figure 8ú⌐/SCH23390-WB/p-pka-5.tif
- Original dataú¿Figure 8ú⌐/SCH23390-WB/p-pka-6.tif
- Original dataú¿Figure 8ú⌐/SCH23390-WB/p-pka-7.tif
- Original dataú¿Figure 8ú⌐/SCH23390-WB/p-pka-8.tif
- Original dataú¿Figure 8ú⌐/SCH23390-WB/pka-1.tif
- Original dataú¿Figure 8ú⌐/SCH23390-WB/pka-2.tif
- Original dataú¿Figure 8ú⌐/SCH23390-WB/pka-3.tif
- Original dataú¿Figure 8ú⌐/SCH23390-WB/pka-4.tif
- Original dataú¿Figure 8ú⌐/SCH23390-WB/pka-5.tif
- Original dataú¿Figure 8ú⌐/SCH23390-WB/pka-6.tif
- Original dataú¿Figure 8ú⌐/SCH23390-WB/pka-7.tif
- Original dataú¿Figure 8ú⌐/SCH23390-WB/sy-6-d1-2.tif
- Original dataú¿Figure 8ú⌐/SCH23390-WB/sy-d2-4-1.tif
- Original dataú¿Figure 8ú⌐/SCH23390-WB/sy-d2-4.tif
- Original dataú¿Figure 8ú⌐/SCH23390-WB/SY-D2.tif
- Original dataú¿Figure 8ú⌐/SCH23390-WB/═╝╞1⁄47-.tif
- Original dataú¿Figure 8ú⌐/Sumanirole-WB/
