# Supplementary material for: Dopamine Homeostasis Imbalance and Dopamine Receptors-Mediated AC/cAMP/PKA Pathway Activation are Involved in Aconitine-Induced Neurological Impairment in Zebrafish and SH-SY5Y Cells
Source: Front Pharmacol. 2022 Mar 18;13:837810. doi: 10.3389/fphar.2022.837810 (PMC8971779; doi:10.3389/fphar.2022.837810)
Supplement: Supplementary file 3 [file DataSheet4.zip › Original dataú¿Figure 8ú⌐/Figure 8.xls.xlsx]

## Sheet: Cell viability
Cell viability	Control	SCH23390	Aconitine	SCH23390+Aconitine
	93.0508	108.286	72.9791	90.7904
	102.065	116.64	72.0333	93.1547
	99.9963	106.553	74.5553	94.1004
	103.351	112.227	75.501	93.4699
	104.129	116.798	73.7724	92.8789
	97.3862	112.101	71.4028	92.8789
	99.9963	112.101	75.2995
			73.6491
			73.6491
Cell viability	Control	Sumanirole	Aconitine	Sumanirole+Aconitine
	96.4648	108.376	72.87	80.2297
	102.77	116.69	72.1361	86.6922
	101.509	105.988	74.7705	103.558
	105.292	112.342	75.2914	100.248
	92.8394	117.108	70.7724	108.759
	93.7852		71.4028	90.7904
	107.341		70.2995	105.292

## Sheet: WB
D1R	Control	SCH23390	Aconitine	SCH23390+Aconitine
	100	99.9719	138.507	122.29
	100	59.371	141.562	88.9575
	100	75.0228	141.99
	100	57.8608	104.675
	100	84.5962	167.798	100.046
AC	Control	SCH23390	Aconitine	SCH23390+Aconitine
	100	89.49	120.9	77.29
	100	74.4	141.65	87.68
	100	76.63	128.63	56.17
p-PKA/PKA	Control	SCH23390	Aconitine	SCH23390+Aconitine
	100	92.38	131.03	52.25
	100	129.06	157.77	68.69
	100	72.35	155.44	67.93
	100		167.57	83.02
D2R	Control	Sumanirole	Aconitine	Sumanirole +Aconitine
	100	89.34	63.31	147.54
	100	104.8	80.04	115.48
	100	123.2	91.5	132.65
AC	Control	Sumanirole	Aconitine	Sumanirole +Aconitine
	100	60.68	141.65	105.31
	100	74.4	121.63	87.68
	100	95.79	124.16	90.88
p-PKA/PKA	Control	Sumanirole	Aconitine	Sumanirole +Aconitine
	100	67.32	132.83	96.35
	100	85.34	145.48	87.8
	100	92.62	154.52	99.7
	100			79.93

## Sheet: c-AMP
Standard curve
0	1.56	3.13	6.25	12.5	25	50	100
2.124	1.544	1.23	0.857	0.601	0.404	0.282	0.265
1.977	1.344	1.103	0.824	0.594	0.362	0.284	0.217
2.0505	1.444	1.1665	0.8405	0.5975	0.383	0.283	0.241
								Four parameter Logistic curve fitting
								==================================================================
								Equation: y = (A - D) / [1 + (x/C)^B] + D
								------------------------------------------------------------------
								A = 2.04873
								B = 0.96590
								C = 3.50762
								D = 0.15530
								r^2 = 0.99962
								==================================================================
SH-SY5Y cells	Y value	X value(ng/ml)	Protein concentration（ug/ml）	ng/ug
Control	1.769	0.571567	0.955924	59.7921
	1.755	0.606657	0.885738	68.4917
	1.764	0.584021	0.899775	64.9074
SCH23390	1.972	0.132496	0.983998	13.4651
	1.889	0.297083	0.913812	32.5103
	1.943	0.18775	0.871701	21.5383
Aconitine	1.361	1.96149	0.998035	196.536
	1.31	2.20894	1.01207	218.259
	1.316	2.17865	0.955924	227.91
SCH23390+Aconitine	1.733	0.663199	1.01207	65.5288
	1.677	0.815282	0.913812	89.2176
	1.785	0.532291	0.913812	58.2495
SH-SY5Y cells	Y value	X value(ng/ml)	Protein concentration（ug/ml）	ng/ug
Control	1.80479	0.484937	1.01384	47.8316
	1.77782	0.549856	1.03846	52.9492
	1.84165	0.400325	1.04205	38.4173
Sumanirole	1.85319	0.374316	1.12004	33.42
	1.87491	0.327323	1.11296	29.41
	1.91871	0.235921	1.01384	23.27
Aconitine	1.24404	2.56534	1.10411	232.344
	1.3624	1.95521	0.971632	201.23
	1.38849	1.83673	0.996487	184.32
Sumanirole +Aconitine	1.55488	1.19312	1.17858	101.234
	1.60363	1.034	1.11958	92.356
	1.56932	1.14475	1.03846	110.235
