# Supplementary material for: Dopamine Homeostasis Imbalance and Dopamine Receptors-Mediated AC/cAMP/PKA Pathway Activation are Involved in Aconitine-Induced Neurological Impairment in Zebrafish and SH-SY5Y Cells
Source: Front Pharmacol. 2022 Mar 18;13:837810. doi: 10.3389/fphar.2022.837810 (PMC8971779; doi:10.3389/fphar.2022.837810)
Supplement: Supplementary file 4 [file DataSheet1.zip]

Archive with 3 entries (2 files):
- Original dataú¿Figure 6ú⌐/
- Original dataú¿Figure 6ú⌐/Figure 6(╥╤╫╘╢»╗╣╘¡).xlsx
- Original dataú¿Figure 6ú⌐/~$Figure 6.xlsx
