# Supplementary material for: Dopamine Homeostasis Imbalance and Dopamine Receptors-Mediated AC/cAMP/PKA Pathway Activation are Involved in Aconitine-Induced Neurological Impairment in Zebrafish and SH-SY5Y Cells
Source: Front Pharmacol. 2022 Mar 18;13:837810. doi: 10.3389/fphar.2022.837810 (PMC8971779; doi:10.3389/fphar.2022.837810)
Supplement: Supplementary file 4 [file DataSheet1.zip › Original dataú¿Figure 6ú⌐/Figure 6(╥╤╫╘╢»╗╣╘¡).xlsx]

## Sheet: SCH-23390-behavior of larvaes
Mobile distance(mm)
		Control						Aconitine						SCH23390							SCH23390+Aconitine
	30min	371.602	673.47	609.313	219.217	338.482		542.229	446.771	719.639				81.3012	215.759	120.759	284.301	121.024			483.578	157.422	246.711	164.132
	3h	412.56	462.22	411.59	468.43			808.58	821.79	701.73	682.11			54.28	41.09	40.15	52.88	70.8	81.53		306.73	231.07	475.49	446.94	200.49
	6h	545.276	428.621	365.931	410.276	474.207		1774.21	1564.03	1282.9	987.724			183.69	147.759	194.276	129.035	128.483			253.483	294.483	272.517	262.552
	12h	345.557	334.41	527.525	568.508			1688.88	1755.1	1218.69	2301.56			183.443	136.525	124.787	179.59				1699.69	1752.57	1720.43
	24h	494.28	480.43	469.1	530.19	511.99		1210.82	1264.52	1258.17	1096.6	1177.5		110.89	156.02	125.61	145.99	167.06			1054.08	1094.23	1132.64	1174.97
Movement speed(mm/s)
		Control							Aconitine						SCH23390									SCH23390+Aconitine
	30min	0.99	1.06	0.89					1.09	0.79	1.05				0.42	0.32	0.5							0.36	0.24	0.23
	3h	0.95	1.0625	1.075					1.2625	1.8875	1.8625	1.5625	1.6125		0.1625	0.1875	0.2875							0.525	0.375	0.7	0.4625
	6h	0.957143	1.2	1.18571	0.985714				1.72857	1.8	1.91429				0.4	0.528571	0.471429	0.4	0.357143					0.271429	0.242857	0.257143	0.285714
	12h	0.789474	0.763158	1.18421	1.28947				3.81579	3.97368	5.76316	2.76316	5.21053		0.421053	0.315789	0.289474	0.394737						3.84211	3.97368	3.89474
	24h	1.08	1.06	0.94	1.02	1.16	1.12		2.64	2.76	2.58	2.76			0.5	0.6	0.42	0.64	0.54	0.66	0.52	0.5		2.48	2.94	2.56
Mobile time(s)	Control								Aconitine						SCH23390							SCH23390+Aconitine
	30min	91.5333	115.067	96.6667					158.533	140.667	150.5				90	77.4	128.267					74.8	47	37.8
	3h	86.68	93.72	81.16	103.88	127.96			184.76	151.56	166.88				5.28	10.08	16					39.24	32.96	49.64	41.6
	6h	92.2857		109.943	93.3143				152.686	155.029	156.143				25.4857	22.4571	25.4857	21.2571				15.3714	13.4286	15.8857	20.2286	25.6
	12h	101.647	94.7765	98.2118					304.565	295.718	472.377	398.306	469.412		16	11.3412	12.2823					266.588	329.506	342.918	369.224
	24h	107	99.4	85.72	108.52	97.56	90.96		334.68	351.4		350.04			42.8		40.36	42.24	45.92	37.16		358.84	319.48	357.16	313.88
Frequency of visits to edge zon(%)
	Control								Aconitine							SCH23390												SCH23390+Aconitine
	30min	40.5	41	43.2	42.76	41.98	39.97		52.4	53.2	56.2	53.14	57.09	51.56		39.65	38.555	37.67	38.62	40.23	36.95							38.245	36.73	36	37.03	35.16	38.81
	3h	38.4	39.43	40.67	40.06	41.51	37.25		69.21	67.4	68.4	68.34	70.12	66.53		41.2	40.23	42.32	41.37	40.39	41.98							36.2	35.12	34.61	35.01	37.04	33.88
	6h	37.21	38	38.21	39.13	37.03	37.21		68.3	62.5	65.3	65.37	66.26	64.48		34.3	33.56	35.34	34.67	32.15	36.37							39.35	40.23	38.24	39.2	41.22	37.21
	12h	37	36.6	35.21	38.14	35.12	35.55		71.4	76.32	74.3	74.01	72.67	75.44		36.7	37.9	36.88	37.12	38.2	36.15							61.24	58.45	60.35	60.13	59.34	60.58
	24h	38.3	39.1	38.12	38.51	37.35	39.66		81.45	82.45	83.21	82.37	83.98	80.73		38.68	39.43	38.02	38.71	40.21	37.3							58.35	57.46	59.45	58.42	56.46	60.39

## Sheet:  Sumanirole-behavior of larvaes
Mobile distance(mm)
		Control						Aconitine						Sumanirole				Sumanirole+Aconitine
	30min	517.113	485.913	362.28				578.027	608.253	610.52	497			457.58	273.013	257.8		454.44	497.18	498.907
	3h	350.533	420.933	353.767				635.817	709.2	577.367				343.95	579.467	185.533		276.6	463.367	355.933
	6h	434.883	443.333	391.083				1034.3	798.083	1740.28	1625.25	1505.87		408.367	467.317	307.75		773.867	855.2	554.467
	12h	389.7	474.467	468.033	324.883			1859.55	1878.17	1841.55				323.317	345.45	270.933		1036.48	1237.32	706.117
	24h	450.433	337.833	429.067	436.317	362.683		1077.47	1258.52	1293.27	1415.3			324.467	257.117	252.767		818.933	795.633	584.217
Movement speed(mm/s)
		Control						Aconitine						Sumanirole				Sumanirole+Aconitine
	30min	0.69	0.515	0.735				0.82	0.865	0.87				0.39	0.32	0.365		0.645	0.59	0.705	0.565	0.71
	3h	0.51	0.66	0.54				0.54	0.82	0.66				0.4	0.12	0.21		0.53	0.32	0.41
	6h	0.62	0.54	0.94	0.62			3.04	3.28	3.5				0.32	0.42	0.26		1.56	1.72	1.12	1.06
	12h	0.55	0.425	0.675	0.475	0.625		4.425	4.45	4.375				0.35	0.3	0.175		2.925	2.45	2.575
	24h	0.5	0.642857	0.542857	0.642857			1.6	2.1	1.87143	2.2	1.92857		0.485714	0.385714	0.371429		1.77143	1.85714	1.84286
Mobile time(s)
		Control					Aconitine					Sumanirole					Sumanirole+Aconitine
	30min	93.02	126.42	55.68	92.96		92.16	96.26	106.66	98.8		42.78	31.44	38.24	36.98		72.56	73.14	84.68	69.76
	3h	88.2105	88.8421	87.7895			102.737	161.263	168.14	115.79		72.2105	50.1053	34.6667			74.4561	54.6667	73.5439
	6h	87.36	96.76	77.56			242.16	271.12	282.36	293		60.24	51.32	44.12			200.72	205.6	211.68
	12h	83.617	90.0426	88.5106			322.085	299.915	316.638	343.447		98.2128	32.0851	104.17	52.383		162.17	167.787	141.702
	24h	81.6571	80.1143	85.2			275.657	299.314	297.371			42.1714	44.1143	33.3714			91.9429	134.4	107.886
Frequency of visits to edge zon(%)
		Control				Aconitine				Sumanirole				Sumanirole+Aconitine
	30min	40.5	41	42.2		52.4	48.2	56.2		41.65	38.555	39.67		48.245	46.73	50.54
	3h	38.4	39.43	40.67		64.2	67.4	62.4		35.2	30.23	32.32		56.2	65.12	54.61
	6h	37.21	38	38.21		65.3	62.5	61.3		34.7	41.56	38.34		59.35	60.23	48.24
	12h	37	36.6	35.21		75.4	73.32	71.3		39.7	37.9	38.88		60.24	69.45	61.35
	24h	37.3	38.1	36.12		85.45	82.45	79.21		34.68	35.43	34.02		78.35	67.46	69.45
