# Supplementary material for: Dopamine Homeostasis Imbalance and Dopamine Receptors-Mediated AC/cAMP/PKA Pathway Activation are Involved in Aconitine-Induced Neurological Impairment in Zebrafish and SH-SY5Y Cells
Source: Front Pharmacol. 2022 Mar 18;13:837810. doi: 10.3389/fphar.2022.837810 (PMC8971779; doi:10.3389/fphar.2022.837810)
Supplement: Supplementary file 7 [file DataSheet2.zip]

Archive with 30 entries (27 files):
- Original date(Figure 7-1)/
- Original date(Figure 7-1)/SCH-Fluo 4-calcium ion/
- Original date(Figure 7-1)/SCH-Fluo 4-calcium ion/Aconitine-12_.tif
- Original date(Figure 7-1)/SCH-Fluo 4-calcium ion/Aconitine-3_.tif
- Original date(Figure 7-1)/SCH-Fluo 4-calcium ion/Aconitine-4_.tif
- Original date(Figure 7-1)/SCH-Fluo 4-calcium ion/Aconitine-5_.tif
- Original date(Figure 7-1)/SCH-Fluo 4-calcium ion/C-14_.tif
- Original date(Figure 7-1)/SCH-Fluo 4-calcium ion/C-18_.tif
- Original date(Figure 7-1)/SCH-Fluo 4-calcium ion/C-6_.tif
- Original date(Figure 7-1)/SCH-Fluo 4-calcium ion/SCH23390+Aconitine-1_.tif
- Original date(Figure 7-1)/SCH-Fluo 4-calcium ion/SCH23390+Aconitine-2_.tif
- Original date(Figure 7-1)/SCH-Fluo 4-calcium ion/SCH23390+Aconitine-5_.tif
- Original date(Figure 7-1)/SCH-Fluo 4-calcium ion/SCH23390-1.tif
- Original date(Figure 7-1)/SCH-Fluo 4-calcium ion/SCH23390-2_.tif
- Original date(Figure 7-1)/SCH-Fluo 4-calcium ion/SCH23390-3.tif
- Original date(Figure 7-1)/SCH-Fluo 4-calcium ion/SCH23390-4.tif
- Original date(Figure 7-1)/Sumanirole-Fluo 4-calcium ion/
- Original date(Figure 7-1)/Sumanirole-Fluo 4-calcium ion/Aconitine-1.tif
- Original date(Figure 7-1)/Sumanirole-Fluo 4-calcium ion/Aconitine-2_.tif
- Original date(Figure 7-1)/Sumanirole-Fluo 4-calcium ion/Aconitine-3_.tif
- Original date(Figure 7-1)/Sumanirole-Fluo 4-calcium ion/C-1.tif
- Original date(Figure 7-1)/Sumanirole-Fluo 4-calcium ion/c-2_.tif
- Original date(Figure 7-1)/Sumanirole-Fluo 4-calcium ion/C-3.tif
- Original date(Figure 7-1)/Sumanirole-Fluo 4-calcium ion/sum-1_.tif
- Original date(Figure 7-1)/Sumanirole-Fluo 4-calcium ion/sum-2_.tif
- Original date(Figure 7-1)/Sumanirole-Fluo 4-calcium ion/sum-3_.tif
- Original date(Figure 7-1)/Sumanirole-Fluo 4-calcium ion/Sumanirole+Aconitine-1_.tif
- Original date(Figure 7-1)/Sumanirole-Fluo 4-calcium ion/Sumanirole+Aconitine-2_.tif
- Original date(Figure 7-1)/Sumanirole-Fluo 4-calcium ion/Sumanirole+Aconitine-3_.tif
- Original date(Figure 7-1)/Sumanirole-Fluo 4-calcium ion/Sumanirole+Aconitine-4_.tif
